# Supplementary material for: Examining the Predictors of Mental Ill Health in Esport Competitors
Source: Healthcare (Basel). 2022 Mar 26;10(4):626. doi: 10.3390/healthcare10040626 (PMC9027719; doi:10.3390/healthcare10040626)
Supplement: Supplementary file 1 [file healthcare-10-00626-s001.zip]

Archive with 1 entries (1 files):
- healthcare-1572909-supplementary.pdf
